# Supplementary material for: Maternal Diet, Nutritional Status, and Birth-Related Factors Influencing Offspring’s Bone Mineral Density: A Narrative Review of Observational, Cohort, and Randomized Controlled Trials
Source: Nutrients. 2021 Jul 4;13(7):2302. doi: 10.3390/nu13072302 (PMC8308284; doi:10.3390/nu13072302)
Supplement: Supplementary file 1 [file nutrients-13-02302-s001.zip]

Archive with 1 entries (1 files):
- nutrients-1239780-supplementary.pdf
